# Supplementary material for: Decoding mEos4b day‐long maturation and engineering fast‐maturing variants
Source: Protein Sci. 2025 Jul 16;34(8):e70234. doi: 10.1002/pro.70234 (PMC12267110; doi:10.1002/pro.70234)
Supplement: Supplementary file 1 — Appendix S1: Supporting information. [file PRO-34-e70234-s001.zip]

Archive with 3 entries (3 files):
- U2OS-cells-maturation.avi
- Video caption.txt
- Supplementary.docx
